# Supplementary material for: Genome-wide association study in hexaploid wheat identifies novel genomic regions associated with resistance to root lesion nematode (Pratylenchus thornei)
Source: Sci Rep. 2021 Feb 11;11:3572. doi: 10.1038/s41598-021-80996-0 (PMC7878755; doi:10.1038/s41598-021-80996-0)
Supplement: Supplementary file 2 — Supplementary Tables. [file 41598_2021_80996_MOESM2_ESM.xlsx]

## Sheet: Title Page
	Supplementary tables

## Sheet: Supplementary Table S1.  
Supplementary Table S1. Variance components of the three models are provided. Genotypes are considered as random terms in model1; genotypes and replications as random term in model 2 and mode 3 batch as well as genotypes are conisdered as random term.
Model	Model term	component	std.error	z.ratio
Model1	Genotypes	10815947	1.57009e+06	6.88873
Model1	Error	12178057	706427	17.239
Model2	Replication	6821.93	83282.3	0.0819132
Model2	Genotypes	1.08005e+07	1.56854e+06	6.8857
Model2	Error	1.21762e+07	707411	17.2123
Model3	Batch	4800336	3.46945e+06	1.3836
Model3	Genotypes	10764096	1.48209e+06	7.26278
Model3	Error	8600056	500511	17.1826

## Sheet: Supplementary Table S2. 
Supplementary Table S2. Summary of statistical analysis for nemtode counts

## Sheet: Supplementary Table S3. 
Supplementary Table S3. Summary of candidate genes showing putative associations with P. thornei resistance in wheat.
SNP MARKERS	SNP TAGS	CHROMOSOME	Pos	GENE ID	CHROMOSOME	START	END	Annotation	GO Annotation
									Biological process	Molecular function	Cellular component
AX-95089267	ATACTTACCTGGCAGCGCCACTTGACTTATCTTAC[A/G]TGGCCTGAAATATTGCGCCAATTTGGTTTATCTGC	1B	468473492	TraesCS1B02G266400.1	1B	468502657	468505877	Class I glutamine amidotransferase-like, GMP synthase, glutamine amidotransferase, GMP synthetase ATP pyrophosphatase domain, Rossmann-like alpha/beta/alpha sandwich fold	Purine nucleotide biosynthetic process, GMP biosynthetic process, glutamine metabolic process	GMP synthase (glutamine-hydrolyzing) activity, ATP binding, pyrophosphatase activity	NA
				TraesCS1B02G266500.1	1B	468509870	468513584	Deoxyxylulose-5-phosphate synthase, Thiamin diphosphate-binding fold, Transketolase C-terminal/Pyruvate-ferredoxin oxidoreductase domain II, Transketolase-like, pyrimidine-binding domain	Terpenoid biosynthetic process	Catalytic activity, 1-deoxy-D-xylulose-5-phosphate synthase activity	NA
AX-94692978	TCCTGAAACGACACTTCGGATGGAAGAAGTAACCA[A/C]CTGCGCTGGCTTGTATTCCTGTGAATATTATAGAT	1B	38789852	TraesCS1B02G055800.1	1B	38832030	38835862	Histone H3-K9 methyltransferase, PUA-like superfamily, Pre-SET domain, SRA-YDG superfamily	Histone methylation, histone lysine methylation	Protein binding, zinc ion binding, histone-lysine N-methyltransferase activity	Nucleus, chromosome
AX-94478352	TTATTTTTATGTCACCTAAGAATTTTACTGTTCAT[C/T]ACGTATATATACAAACCGTATATCTACGTCTGCAG	6B	26625397	TraesCS6B02G044300.1	6B	26625403	26626926	High affinity nitrate transporter TaNRT2, MFS transporter superfamily, Major facilitator superfamily,	Nitrate transport, transmembrane transport, cellular response to nitrate	Nitrate transmembrane transporter activity	Plasma membrane, plant-type vacuole membrane, ntegral component of membrane
				TraesCS6B02G044400.1	6B	26633039	26634966	MFS transporter superfamily, Major facilitator superfamily,	Transmembrane transport	NA	Membrane, integral component of membrane
				TraesCS6B02G044200.1	6B	26616491	26618567	MFS transporter superfamily, Major facilitator superfamily,	Transmembrane transport	NA	NA
				TraesCS6B02G044500.1	6B	26644113	26645632	MFS transporter superfamily, Major facilitator superfamily	Transmembrane transport	NA	NA
				TraesCS6B02G044600.1	6B	26649792	26651138	Isopenicillin N synthase-like, Non-haem dioxygenase N-terminal domain, Oxoglutarate/iron-dependent dioxygenase	Oxidation-reduction process	Oxidoreductase activity, metal ion binding	NA
				TraesCS6B02G044700.1	6B	26656888	26657262	NA	NA	NA	NA
AX-94809409	TTAACTACTAGTGTTTCAAGCGTGCGATGCGACCA[A/G]GAAGAAGAAGACCCGTACTAGTTGACGATGTGAAC	3B	11603156	TraesCS3B02G026700.1	3B	11601482	11603437	WAT1-related protein, EamA domain	Transmembrane transport	Transmembrane transporter activity	Plasma membrane, integral component of membrane
				TraesCS3B02G026600.1	3B	11561317	11563129	F-box associated interaction domain	NA	Protein binding	NA
AX-94635647	TCATGATGCACATGAATATGAATCAGCCTTTAATC[C/T]CCAACGCATCATTCAGCTACCCTGTCCAACAAGAT	1B	327842901	TraesCS1B02G181200.1	1B	327842228	327845323	Zinc finger C2H2-type, Zinc finger, RING-type, conserved site, E3 ubiquitin-protein ligase HAKAI/CBLL2, Zinc finger, RING/FYVE/PHD-type, HAKAI-like, RING finger, HC subclass	Protein ubiquitination, mRNA methylation	Nucleic acid binding, ubiquitin protein ligase activity	NA
				TraesCS1B02G181100.1	1B	327831406	327840756	Katanin p80 WD40 repeat-containing subunit B1 homolog, WD40-repeat-containing domain superfamily, G-protein beta WD-40 repeat, WD40 repeat, Katanin p80 subunit, C-terminal, Katanin p80 subunit B1, WD40/YVTN repeat-like-containing domain superfamily,	Microtubule severing	Protein binding, microtubule binding	Katanin complex
AX-94723525	AGTCGAGTGACATCCATGGCTTCTCTGTCGATGAG[C/T]GCGGGGTGGACGCCGAAGCAGAACAAGCTGTTCGA	1B	667930917	TraesCS1B02G449100.1	1B	667930685	667931664	Homeobox-like domain superfamily, SANT/Myb domain,	NA	DNA binding	NA
				TraesCS1B02G449000.1	1B	667917663	667918731	Homeobox-like domain superfamily, SANT/Myb domain	NA	DNA binding	NA
				TraesCS1B02G449200.1	1B	667965638	667966493	Homeobox-like domain superfamily, SANT/Myb domain	NA	DNA binding	NA
AX-94620141	AGTGGACAACAGCCGTGTAGCCATGTTCCAGGATT[C/T]GCCGGTTTTGGCGGTAGAGCTCGACGTGGAAGAGA	2B	14772766	TraesCS2B02G031700.1	2B	14788702	14796017	Cytochrome P450, Cytochrome P450 superfamily, Cytochrome P450, E-class, group I, Cytochrome P450, conserved site	Oxidation-reduction process	Iron ion binding, oxidoreductase activity, acting on paired donors, with incorporation or reduction of molecular oxygen, heme binding
AX-94846537	GGAGAGAAGGCCATGGTCGAGCTGAAGAAGTACTA[C/T]GCCATCTTCGATGAGAAGTGCCTGTCCAAGATTCC	1D	435801588	TraesCS1D02G349700.1	1D	435801047	435803208	Reticulon-like protein	NA	NA	Endoplasmic reticulum membrane, integral component of membrane
				TraesCS1D02G349600.1 TraesCS1D02G349600.2	1D	435756126	435760149	Kinesin motor domain, P-loop containing nucleoside triphosphate hydrolase	Microtubule-based movement	Microtubule motor activity, ATP binding, microtubule binding	NA
				TraesCS1D02G349500.1	1D	435751705	435755014	F-box domain	NA	protein binding	NA
AX-94412521	AGCGGATGTTGGCCCTGGCGAGGCTGTTTATGTTG[C/T]TGTTTGTGCTACTATGTCCTGTTTCTGCCTTTGCA	7A	379062494	TraesCS7A02G294200.1 TraesCS7A02G294200.2	7A	379027376	379031797	ACT domain-containing protein ACR1-12	Response to cold, response to light stimulus, response to cytokinin, response to sucrose	NA	Chloroplast thylakoid membrane, chloroplast stroma, chloroplast envelope, stromule
AX-95232057	TTAGCGTCAATCAGCTTCTGCACATTGGCATGGAA[A/G]CCAGGATATGGTTCGTACGCAACAAACTTGTGAAG	3B	722353237	TraesCS3B02G473000.1	3B	722351335	722353592	Protein of unknown function DUF962	Sphingoid catabolic process	NA	Integral component of membrane
				TraesCS3B02G473100.1	3B	722359092	722363620	Protein kinase, ATP binding site, Serine/threonine-protein kinase, active site	Protein phosphorylation	NA	Protein kinase activity, ATP binding
				TraesCS3B02G473200.1	3B	722365161	722366828	DNA/RNA-binding protein Alba-like, Uncharacterised conserved protein UCP030333, DNA/RNA-binding Alba-related	pollen sperm cell differentiation	nucleic acid binding	NA
				TraesCS3B02G472900.1	3B	722335141	722335689	NA	NA	NA	NA
AX-95630606	GGGCCGAGTTTCAGTGTTCAGACTGGAGATCCATC[A/G]ATGGCCCGTTTGTGGGTGTGTGCGTCTACAACGTG	3B	559894529	TraesCS3B02G349900.1	3B	559893727	559896745	NAD kinase/diacylglycerol kinase-like domain superfamily, Diacylglycerol kinase, catalytic domain, Inorganic polyphosphate/ATP-NAD kinase, N-terminal	Phosphorylation	NAD+ kinase activity, kinase activity	NA
				TraesCS3B02G349800.1	3B	559890796	559892520	Leucine-rich repeat domain superfamily	NA	NA	NA
				TraesCS3B02G349600.2, TraesCS3B02G349600.1	3B	559886838	559893111	P-loop containing nucleoside triphosphate hydrolase, NB-ARC, Rx, N-terminal	NA	ADP binding	NA
				TraesCS3B02G349500.1	3B	559882583	559885242	Leucine-rich repeat domain superfamily	NA	NA	NA
				TraesCS3B02G349700.1	3B	559889232	559890281	NA	NA	NA	NA
				TraesCS3B02G349400.1	3B	559877229	559,878,277	ESCRT assembly domain, VPS28, C-terminal domain superfamily, Vacuolar protein sorting-associated Vps28	Endosome transport via multivesicular body sorting pathway, protein transport to vacuole involved in ubiquitin-dependent protein catabolic process via the multivesicular body sorting pathway	ESCRT I complex	NA
AX-94920631	TGCCCAAATGCGATTGTGAATGTGATCAGTAACCC[C/T]GTAAATTCTACCGTTCCGATCGCTGCTGAAGTATT	5A	9652511	TraesCS5A02G014300.1	5A	9650482	9654885	Malate dehydrogenase, type 1, NAD(P)-binding domain superfamily, Lactate dehydrogenase/glycoside hydrolase, family 4, C-terminal, Malate dehydrogenase, active site, L-lactate/malate dehydrogenase	Carbohydrate metabolic process, tricarboxylic acid cycle, malate metabolic process, carboxylic acid metabolic process, oxidation-reduction process	Catalytic activity, oxidoreductase activity, malate dehydrogenase activity, oxidoreductase activity, acting on the CH-OH group of donors, NAD or NADP as acceptor, L-malate dehydrogenase activity	NA
				TraesCS5A02G014400.2, TraesCS5A02G014400.1	5A	9655139	9659910	Enolase, Enolase, C-terminal TIM barrel domain	Glycolytic process	Magnesium ion binding, phosphopyruvate hydratase activity	Phosphopyruvate hydratase complex
				TraesCS5A02G014200.1	5A	9610327	9616948	NA	Ceramide catabolic process	N-acylsphingosine amidohydrolase activity	NA
AX-94640607	CCAGATAGCTTTGCAAACCTGAGCACGAGTTGTTT[A/C]AGCTTCGGCATGGACCTCGAGATCGCTATTGCTTC	1B	57437716	TraesCS1B02G073600.1	1B	57437259	57439274	F-box-like domain superfamily, Leucine-rich repeat, cysteine-containing subtype	NA	protein binding	NA
				TraesCS1B02G073400.1	1B	57432201	57432664	NA	NA	NA	NA
				TraesCS1B02G073500.1	1B	57435252	57435980	NA	NA	NA	Integral component of membrane

## Sheet: Supplementary Table S4. 
Supplementary Table S4. Categorization of genotypes on the basis of reproduction factor
Genotypes	Average nematode count	RF*
IC535020	707.8	0.7078	Resistant
IC112049	799.2	0.7992
IC290246	915	0.915
IC128280	928.333	0.928333
IC335942	931.2	0.9312
EC574731	936.2	0.9362
IC262779	1026.2	1.0262	Moderately resistant
IC252517	1158.4	1.1584
IC104559	1191	1.191
IC128523	1237.2	1.2372
IC416073	1240.6	1.2406
EC609554	1301.17	1.30117
IC290156	1314.8	1.3148
IC533560	1326.8	1.3268
IC118722	1371	1.371
IC533748	1424.4	1.4244
IC138379	1488.2	1.4882
IC335761	1503	1.503
IC138428	1534.86	1.53486
IC128184	1538	1.538
IC290225	1538.4	1.5384
IC116276	1539.6	1.5396
IC524299	1569.2	1.5692
IC252509	1619.17	1.61917
IC574474	1690.83	1.69083
IC415978	1713.6	1.7136
HI1563	1727	1.727
EC575006	1900.6	1.9006
IC75242	1928	1.928
IC539565	1981.6	1.9816
IC290196	2016.2	2.0162	Moderately susceptible
IC416141	2039.5	2.0395
IC443704	2087	2.087
IC535188	2119	2.119
EC190950	2136.4	2.1364
IC416075	2187.5	2.1875
IC335742	2211.8	2.2118
IC128573	2331.17	2.33117
EC11129	2342.6	2.3426
IC543388	2343.2	2.3432
IC539156	2345.17	2.34517
DBW90	2419.2	2.4192
EC190899	2421	2.421
IC333151	2449	2.449
IC252642	2485.4	2.4854
IC539155	2529.6	2.5296
IC311079	2537	2.537
EC463382	2568.2	2.5682
IC534306	2610.2	2.6102
IC290155	2654.4	2.6544
IC547662	2722.17	2.72217
IC321853	2801	2.801
IC533717	2861.8	2.8618
IC445498	2874.2	2.8742
IC60221	2881.8	2.8818
IC290068	3079.8	3.0798	Susceptible
IC532037	3157.2	3.1572
IC290192	3186.4	3.1864
IC290066	3188.5	3.1885
IC290188	3241	3.241
IC145724	3244.6	3.2446
IC279878	3373	3.373
IC402054	3385.17	3.38517
IC252869	3422.2	3.4222
IC252871	3561	3.561
IC290323	3615.17	3.61517
IC279335	3637	3.637
EC425303	3655.8	3.6558
IC543419	3716.67	3.71667
EC574390	3724	3.724
IC252472	3848.2	3.8482
IC145262	3941.2	3.9412
IC535176	4004	4.004	Highly susceptible
IC280323	4018.4	4.0184
IC252960	4081	4.081
IC533761	4128.2	4.1282
IC536168	4135.6	4.1356
IC416089	4292.4	4.2924
IC82460	4324	4.324
IC397983	4341	4.341
IC252650	4348.2	4.3482
IC252415	4403	4.403
IC128684	4488.8	4.4888
IC539137	4591.8	4.5918
IC547561	4707.6	4.7076
IC543293	4707.8	4.7078
IC252727	4797.8	4.7978
IC111840	4940.5	4.9405
IC321933	5059.67	5.05967
IC252414	5175	5.175
IC128641	5250.4	5.2504
IC335978	5272.4	5.2724
IC335690	5375	5.375
IC145343	5407.8	5.4078
IC396586	5565.6	5.5656
IC335677	5585	5.585
IC252690	5852.8	5.8528
IC252897	5868.4	5.8684
IC321864	5947	5.947
IC536060	6076.6	6.0766
EC576555	6103	6.103
IC335735	6115.6	6.1156
IC539292	6189.33	6.18933
IC539276	6426.33	6.42633
IC393882	6444	6.444
IC416146	6489.8	6.4898
IC128150	6533.6	6.5336
IC543417	6694.8	6.6948
IC290080	6956.67	6.95667
IC533903	7272.6	7.2726
IC335685	7464.8	7.4648
IC335669	7540	7.54
IC290143	7679.2	7.6792
IC533654	7718.8	7.7188
IC549449	7890.2	7.8902
IC260876	8139.6	8.1396
IC252816	8203.2	8.2032
IC252389	8205.6	8.2056
EC425336	8238.4	8.2384
IC252813	8403.8	8.4038
IC531970	8433	8.433
IC335523	8637.6	8.6376
IC333095	9065.2	9.0652
HTW29	9158.8	9.1588
IC542901	9319.2	9.3192
IC401996	9877.8	9.8778
IC539599	10523	10.523
IC138617	10941	10.941
IC252392	11013.4	11.0134
IC534324	11150.3	11.1503
IC335706	11388.3	11.3883
IC290076	11615.6	11.6156
IC328433	12159.6	12.1596
IC252790	12598.2	12.5982
IC398010	13297.5	13.2975
IC329509	13339	13.339
IC335711	13361.2	13.3612
IC406688	13962.4	13.9624
IC138426	14024.7	14.0247
IC336741	14065	14.065
IC536468	14172.5	14.1725
IC335970	14409.8	14.4098
IC279230	14717.6	14.7176
Note: Reproduction factor =Final population (PF)/ initial population (PI),

## Sheet: Supplementary Table S5.
Supplementary Table S5. QTL and MTAs for P. thornei and P. neglectus resistance identified in previous and current study.
QTL identified through previous interval mapping studies										MTA identified through previous genome-wide association studies									Significant MTA [–log10 (p-Value) >4.0] obtained in the present study using different GWAS methods
Nematode	Population (cross)	QTL name	Interval (cM)	Chromosome	Position (cM)	Associated markers	Reference			Nematode	Germplasm	Chromosome	Position (cM)	Associated markers	Reference			Nematode	GWAS method	MTA	Chr (cM)a	Reference
P. thornei	DH (AUS13124 x JANZ)	-	60-67	1B	60	gwm153.1	Schmidt et al.80			P. thornei	Spring wheat lines	1D	17.9	wPt-665480	Dababat et al.42			P. thornei	CMLM	AX-94470359*	1D (221)	Current study
					67	gwm153.2						1D	21.4	wPt-3855						AX-95089267	1B (86)
	DH (AUS4926 x JANZ)	-	258-306	1B	258	gwm285	Schmidt et al.80					2A	28.9	wPt-8490						AX-94692978*	1B (24)
					275	gwm273						2A	46	wPt-5029						AX-94478352	6B (36)
					275	gwm635.1						3B	14.2	wPt-742715						AX-94809409*	3B (8)
					306	gwm11						5B	44.5	wPt-744750						AX-94635647	1B (25)
	DH (Sokoll x Krichauff)	QRlnt.sk-2A	0-5.3	2A	0	gpw1162,	Linsell et al.36					5B	111.7	wPt-1304						AX-94554649	1B (25)
					5.3	wPt-6711, wPt-0568, wpt-8086						7A	10.5	wPt-7151						AX-95653365	1B (25)
		QRlnt.sk-2B.1	8.4-17.6	2B	8.4	wmc382						7A	12.4	wPt-6668					BLINK	AX-94470359*	1D (221)
					17.6	DPt3390														AX-94723525*	1B (119)
		QRlnt.sk-2B.2	62.2-69.8	2B	62.2	barc297				P. neglectus	Spring wheat lines	1A	125.4	wPt-8016	Dababat et al.42					AX-94692978*	1B (24)
					69.8	gwm614						1B	14.6	wPt-9639						AX-94620141*	2B (27)
		QRlnt.sk-2B.3	302.7-306.8	2B	302.7	wPt-1646						2B	58.6	wPt-2600						AX-94846537	1D (161)
					306.8	wPt-9736, wPt-3755, wPt-3647						2B	63.2	wPt-5672						AX-94809409*	3B (8)
	DH (CPI133872 x Bread wheat Janz)	QRlnt.lrc-2B	27.9-35.1	2B	27.9	wPt-2410	Zwart et al.37					3A	190.2	wPt-1036					Farm CPU	AX-94470359*	1D (221)
					29	wPt-6706						3B	64.7	wPt-8886						AX-94412521	7A (30)
					30.4	wPt6311						4A	77.6	wPt-4596						AX-94692978*	1B (24)
					35.1	wPt-8737, wPt-0100						4A	84.8	wPt-3349						AX-94620141*	2B (27)
	DH (CPI133872 x Bread wheat Janz)	QRlnt.lrc-2B.1	-	2B	0	Xwmc025b, Xwmc154	Zwart et al.81					4A	84.8	wPt-2982						AX-95232057	3B (102)
	DH (AUS13124 x JANZ)	-	52-118	2B	52	gwm319	Schmidt et al.80					4A	84.8	wPt-9196						AX-95630606	3B (85)
					77	gwm494.2						4A	87.9	wPt-7807						AX-94920631	5A (43)
					101	ACT/CTC.1						4A	89.9	wPt-6502					MLMM	AX-94470359*	1D (221)
					118	gwm191.2						4A	93.1	wPt-730913						AX-94620141*	2B (27)
	DH (AUS4926 x JANZ)	-	227-263	2B	227	wmc25.5	Schmidt et al.80					4A	93.2	wPt-5578						AX-94723525*	1B (119)
					263	wmc25.4						4A	94.3	wPt-8167						AX-94640607	1B (20)
					263	gwm428						4A	94.3	wPt-8271					-* MTA detected through more than one method.
	DH (Sokoll x Krichauff)	QRlnt.sk-2D	0.0-15.5	2D	0	wmc27	Linsell et al.36					4A	94.6	wPt-9645					Non-bold format represent novel MTA detected in the present study.
					15.5	wPt-9780						4A	95.7	wPt-9183					Bold format represent MTA underlying in QTL region for P. thornei and P. neglectus resistance as reported previously (shown in adjoining table).
	DH (AUS13124 x JANZ)	-	93-131	3B	93	gwm133.3	Schmidt et al.80					4A	98.4	wPt-1155					Bold and italic format represents MTA detected near (~10.0 cM) to already identified marker regions for P. thornei and P. neglectus resistance through GWAS (shown in adjoining table).
					131	gwm340.2						4A	98.4	wPt-4424
	DH (AUS4926 x JANZ)	-	0-173	3B	0	gwm112.2	Schmidt et al.80					6B	55	wPt-9642
					12	gwm66.1						6B	66	wPt-6208
					60	gwm213.2						7A	10.5	wPt-7151
					151	gwm133.1						7A	85.9	wPt-3992
					173	AGC/CAT.1						7D	116.9	wPt-664400
	DH (Sokoll x Krichauff)	QRlnt.sk-5D	111.8-146.8	5D	111.8	VrnD	Linsell et al.36				Synthetic hexaploid wheat	3D	59.86	wPt-7847	Mulki et al.79
					146.8	gpw320						4A	106.6	wpt-9675
	DH (CPI133872 x Bread wheat Janz)	QRlnt.lrc-6A.1	-	6A	0	Xpsp3029, Xgwm459	Zwart et al.81					4D	0	wPt-0941
	DH (Sokoll x Krichauff)	QRlnt.sk-6D.2	26.4-35.3	6D	26.4	DPt1519	Linsell et al.36					5B	59.8	wPt-5092
					35.3	cfd49						7B	146.43	wPt-4025
	DH (Sokoll x Krichauff)	QRlnt.sk-6D.1	54.4-58.2	6D	54.4	barc183b	Linsell et al.36					7A	-	wPt-5758
					58.2	cfd135						7A	-	wPt-8462
	DH (CPI133872 x Bread wheat Janz)	QRlnt.lrc-6D.1	9.1-19.9	6D	9.1	Xcfd49	Zwart et al.37					7A	-	wPt-0203
					11.5	Xbarc183						7A	-	wPt-9271
					19.9	Xcfd135						7A	-	wPt-4779
	DH (CPI133872 x Bread wheat Janz)	QRlnt.lrc-6D.2	97.3-111.2	6D	97.3	Xgdm098, ,	Zwart et al.37					7A	-	wPt-2196
					104.6	Xgpw95010
					111.2	Xbarc021
	DH (CPI133872 x Bread wheat Janz)	QRlnt.lrc-6D.1	-	6D	0	Xbarc183, Xbarc 173	Zwart et al.81
		QRlnt.lrc-6D.2	-	6D	66.5	Xgdm098, Xgpw95010, Xbarc021	Zwart et al.81
	DH (AUS13124 x JANZ)	-	0-181.1	6D	0	gwm469	Schmidt et al.80
					48	gdm36
					87	gwm518
					181	gdm132
	DH (AUS4926 x JANZ)	-	110-148.1	6D	110	gdm98.1	Schmidt et al.80
					148	gdm98.2
					148	gdm132
P. neglectus	DH (CPI133872 x Janz)	QRlnn.lrc-2B	14.9-30.4	2B	14.9	wPt-4527	Zwart et al.37
					27.9	wPt-2410
					29	wPt-6706
					30.4	wPt-6311
	DH (CPI133872 x Janz)	QRlnn.lrc-2B.1	-	2B	0	Xwmc025b, Xwmx154	Zwart et al.81
	DH (CPI133872 x Janz)	QRlnn.lrc-3D	22.3-26.5	3D	22.3	Xgwm002, ,	Zwart et al.37
					23.7	Xgwm664
					26.5	Xgwm314
	DH (CPI133872 x Janz)	QRlnn.lrc-3D.1	-	3D	40.2	Xgwm161, Xgwm183, Xgwm664	Zwart et al.81
	DH (CPI133872 x Janz)	QRlnn.lrc-4B	17.2-22.2	4B	17.2	Xgwm368, ,	Zwart et al.37
					18.8	Xgwm066a
					22.2	Xwmc047
	DH (CPI133872 x Janz)	QRlnn.lrc-4B.1	-	4D	17.4	Xgwm066a, Xwmc047	Zwart et al.81
	DH (CPI133872 x Janz)	QRlnn.lrc-4D	7.7-14.1	4D	7.7	wPt-5809, wPt-0431	Zwart et al.37
					14.1	Xwmc048
	DH (CPI133872 x Janz)	QRlnn.lrc-4D.1	-	4D	50.7	Xwmc052, Xwmc331, Xbarc098	Zwart et al.81
	DH (CPI133872 x Janz)	QRlnn.lrc-6D.1	-	6D	0	Xbarc183, Xbrc 173	Zwart et al.81

## Sheet: Supplementary Table S6.
Supplementary Table S6. List of genotypes along with their available alternate ID, pedigree and seed source information.
S. No.	Genotypes	Alternate ID/Pedigree	Seed Source	code	SNO.	Entry	Alternate ID/Pedigree	Seed Source	Taxa	PC1	PC2	PC3	PC4	PC5
1	IC547561	GW366 (DL802-3/GW232)	Gujarat	GU	137	IC547561	GW366 (DL802-3/GW232)	Gujarat	IC547561	1.84779	-16.4953	12.0996	0.732542	-3.07969
2	IC138428	KA-9022	Kanpur, Uttar Pradesh	UP	29	IC138428	KA-9022	Kanpur, Uttar Pradesh	IC138428	1.76468	-5.66194	1.35701	-2.42708	-0.590762
3	IC574474	KRL 210 (PBW65/2*PASTOR)	Karnal,Haryana	HR	140	IC574474	KRL 210 (PBW65/2*PASTOR)	Karnal,Haryana	IC574474	4.5273	6.14522	-13.0741	13.1584	17.6582
4	EC190899	Cultivar NO.-37	CIMMYT, MEXICO	MEX	3	EC190899	Cultivar NO.-37	CIMMYT, MEXICO	EC190899	6.65137	2.84259	2.01072	-10.0507	5.13928
5	EC574731	8832	NBPGR, New Delhi	ND	9	EC574731	8832	NBPGR, New Delhi	EC574731	5.8695	3.40738	-1.92963	4.3503	-6.48582
6	EC574390	Raj 4079, Ghenu	NBPGR, New Delhi	ND	8	EC574390	Raj 4079, Ghenu	NBPGR, New Delhi	EC574390	14.0203	9.60643	9.70562	1.65244	0.919875
7	IC252813	K-9644 (HD 2402/K 8305)	Kanpur, UP	UP	46	IC252813	K-9644 (HD 2402/K 8305)	Kanpur, UP	IC252813	-5.11432	-0.579259	0.805015	-6.81731	1.90472
8	IC111840	HP-1286	IARI, RS, Pusa, Bihar	BI	16	IC111840	HP-1286	IARI, RS, Pusa, Bihar	IC111840	-14.0703	-4.07619	-1.69779	6.14094	1.08192
9	IC252415	BW-267	West Bengal	WB	37	IC252415	BW-267	West Bengal	IC252415	14.7316	10.5658	9.05543	0.829965	-0.456328
10	IC252509	DL-230-5	West Bengal	WB	39	IC252509	DL-230-5	West Bengal	IC252509	7.28702	-12.3692	7.68347	-1.5034	-4.73611
11	IC252650	HI 1384	IARI RS, Indore	MP	42	IC252650	HI 1384	IARI RS, Indore	IC252650	6.66274	0.493885	-10.7752	-7.3955	7.98701
12	IC252871	P-10950	NBPGR, New Delhi	ND	49	IC252871	P-10950	NBPGR, New Delhi	IC252871	-7.81266	0.86972	-6.61915	-5.27064	-3.0116
13	IC290156	Germplasm collection	NBPGR, New Delhi	ND	64	IC290156	Germplasm collection	NBPGR, New Delhi	IC290156	7.74425	11.0348	2.6951	6.45965	-5.19119
14	IC535176	WON-D-14	NBPGR, New Delhi	ND	120	IC535176	WON-D-14	NBPGR, New Delhi	IC535176	5.74044	5.35342	-6.10366	9.18796	-1.22873
15	IC539276	HS-445	IARI RS, Shimla	HP	128	IC539276	HS-445	IARI RS, Shimla	IC539276	4.35521	7.17844	-9.7246	1.25368	-0.973338
16	IC539292	PSR-11380(AMB)	Karnal, Haryana	HR	129	IC539292	PSR-11380(AMB)	Karnal, Haryana	IC539292	-31.717	8.32212	7.46505	-0.815224	2.16293
17	IC539565	GW-2001-52	IIWBR, Karnal (India)	HA	130	IC539565	GW-2001-52	IIWBR, Karnal (India)	IC539565	11.9945	10.2276	1.87982	-5.53121	-3.00377
18	IC547662	9th-EGPSN-129	NBPGR, New Delhi	ND	138	IC547662	9th-EGPSN-129	NBPGR, New Delhi	IC547662	10.122	11.1691	6.86694	2.11247	-5.34934
19	IC104559	CH-26-1	Chittorgarh,Rajasthan	RJ	15	IC104559	CH-26-1	Chittorgarh,Rajasthan	IC104559	6.01676	-11.6661	6.45413	1.24061	9.09345
20	IC112049	AO-90; collection	NBPGR, New Delhi	ND	17	IC112049	AO-90; collection	NBPGR, New Delhi	IC112049	-33.1734	8.29506	8.82892	-2.19289	3.09718
21	IC128184	HDR-77 (PTZ/2*HD2204)	IIWBR, Karnal (India)	HA	21	IC128184	HDR-77 (PTZ/2*HD2204)	IIWBR, Karnal (India)	IC128184	0.992027	-14.3482	12.6053	5.36629	6.31841
22	IC128573	KA9079	Kanpur, Uttar Pradesh	UP	24	IC128573	KA9079	Kanpur, Uttar Pradesh	IC128573	7.60092	-3.0887	1.25681	-9.18742	2.78216
23	IC145343	NA	NA	NA	32	IC145343			IC145343	1.20617	-3.86905	-5.53121	-1.92457	2.42806
24	IC145724	NA	NA	NA	33	IC145724			IC145724	-8.18937	-11.0209	-27.8332	3.55934	-13.7499
25	IC252960	VL-688	VPKAS, Almora	UT	51	IC252960	VL-688	VPKAS, Almora	IC252960	2.82054	-1.4757	0.981515	-8.61529	1.02134
26	IC290155	Germplasm collection	NBPGR, New Delhi	ND	63	IC290155	Germplasm collection	NBPGR, New Delhi	IC290155	-8.65593	-11.5797	-28.4541	3.58354	-13.7426
27	IC290192	Germplasm collection	NBPGR, New Delhi	ND	66	IC290192	Germplasm collection	NBPGR, New Delhi	IC290192	-12.3362	1.7365	-5.22513	0.946589	3.75065
28	IC290225	K-9241	Shimla,Himachal Pradesh	HP	68	IC290225	K-9241	Shimla,Himachal Pradesh	IC290225	5.42288	-12.4341	11.9122	6.31343	1.41168
29	IC335677	EGPSN(3)-55	IIWBR, Karnal (India)	HA	81	IC335677	EGPSN(3)-55	IIWBR, Karnal (India)	IC335677	9.75744	0.100299	-1.35424	-12.9721	2.82249
30	IC335742	SAWSN(17)-14	IIWBR, Karnal (India)	HA	87	IC335742	SAWSN(17)-14	IIWBR, Karnal (India)	IC335742	12.4627	18.9622	2.45873	15.0582	-9.75256
31	IC393882	WH533	HARYANA	HR	93	IC393882			IC393882	11.9875	12.7752	0.804892	1.781	-1.66473
32	IC416073	PAU - 493/ W 8061	Ludhiana, Punjab	PB	101	IC416073	PAU - 493/ W 8061	Ludhiana, Punjab	IC416073	5.67861	-8.85333	9.7853	-0.632851	-1.07941
33	IC416141	PAU - 561 (W 9301)	PAU, Ludhiana	PB	104	IC416141	PAU - 561 (W 9301)	PAU, Ludhiana	IC416141	10.3313	11.8467	0.892255	-3.45822	-3.17892
34	IC443704	GW-349	Karnal,Haryana	HR	106	IC443704	GW-349	Karnal,Haryana	IC443704	4.15343	-15.367	12.8978	2.87685	-1.36698
35	IC524299	HW 2012	Wellington/Tamil Nadu	KA	108	IC524299	HW 2012	Wellington/Tamil Nadu	IC524299	-17.0898	2.46362	-0.744872	-2.56552	-3.19368
36	IC533748	B-3-C-1; collection	NBPGR, New Delhi	ND	114	IC533748	B-3-C-1; collection	NBPGR, New Delhi	IC533748	7.78921	-18.0406	14.6585	1.26582	-6.04853
37	IC535188	WYRGP-3	NBPGR, New Delhi	ND	121	IC535188	WYRGP-3	NBPGR, New Delhi	IC535188	-29.5719	6.11667	5.40698	0.0552486	-0.643405
38	IC536060	WL 2206	Others	NA	122	IC536060	WL 2206	Others	IC536060	2.87232	-4.19574	-4.36577	-2.41051	-0.59382
39	IC539156	EIGN-I-(04-05)/63	Karnal,Haryana	HR	127	IC539156	EIGN-I-(04-05)/63	Karnal,Haryana	IC539156	2.95566	-15.3368	5.3773	9.13193	7.73072
40	IC543388	WON-D-03-4 (ET-9)	NBPGR, New Delhi	ND	134	IC543388	WON-D-03-4 (ET-9)	NBPGR, New Delhi	IC543388	6.43551	11.2107	1.46017	7.48932	-2.69494
41	DBW90	NA	IIWBR, Karnal	HA	1	DBW90			DBW90	4.46814	6.08472	-12.856	12.8034	17.4755
42	EC11129	PI-139599	USA	US	2	EC11129			EC11129	-13.2816	1.83028	-2.11473	-5.48372	0.686011
43	EC190950	Cultivar NO.-14	CIMMYT, MEXICO	MEX	4	EC190950	Cultivar NO.-14	CIMMYT, MEXICO	EC190950	8.81482	-8.53506	7.62068	-2.43384	-2.61891
44	EC425336	BL 2031	CIMMYT, NEPAL	NE	6	EC425336	BL 2031	CIMMYT, NEPAL	EC425336	5.91151	-6.22262	1.29494	-9.01595	-12.4672
45	EC463382	KRL 1-4/	MEXICO	ME	7	EC463382			EC463382	8.75273	-1.08766	-1.57912	-15.7066	5.68336
46	EC575006	9197	NBPGR, New Delhi	ND	10	EC575006	9197	NBPGR, New Delhi	EC575006	13.5676	19.4685	2.45083	13.1649	-9.66141
47	HI1563	NA	IARI RS, Indore	MP	13	HI1563			HI1563	10.6456	8.73983	-0.282596	1.7312	4.8208
48	IC128523	KA9008	CSA, Kanpur, Uttar Pradesh	UP	23	IC128523	KA9008	CSA, Kanpur, Uttar Pradesh	IC128523	6.8582	0.962441	-2.03082	-6.29263	1.08003
49	IC128684	RAJ3476	Jaipur,Rajasthan	RJ	26	IC128684	RAJ3476	Jaipur,Rajasthan	IC128684	7.23731	-10.8416	9.56159	-1.91987	0.408632
50	IC145262	NA	NA	NA	31	IC145262			IC145262	-2.55282	-7.56374	-8.88654	2.62285	3.19167
51	IC252727	HUW 478	BHU, Varanasi	UP	44	IC252727	HUW 478	BHU, Varanasi	IC252727	10.5997	0.578226	-6.3441	-16.4122	11.0033
52	IC290066	Germplasm collection	NBPGR, New Delhi	ND	58	IC290066	Germplasm collection	NBPGR, New Delhi	IC290066	6.94273	4.22582	-3.33037	-18.9017	3.77505
53	IC290076	Collection	NBPGR, New Delhi	ND	60	IC290076	Collection	NBPGR, New Delhi	IC290076	6.17513	3.30129	-4.63702	-8.98553	-0.267856
54	IC290080	NA	NA	NA	61	IC290080			IC290080	11.6136	17.2475	0.613077	12.1216	-7.12789
55	IC290143	Germplasm collection	NBPGR, New Delhi	ND	62	IC290143	Germplasm collection	NBPGR, New Delhi	IC290143	4.00222	0.439769	-7.79293	-0.26085	6.02086
56	IC290188	Germplasm collection	NBPGR, New Delhi	ND	65	IC290188	Germplasm collection	NBPGR, New Delhi	IC290188	11.7452	10.0776	2.31511	2.46775	-4.3777
57	IC290246	Germplasm collection	NBPGR, New Delhi	ND	69	IC290246	Germplasm collection	NBPGR, New Delhi	IC290246	9.47223	3.01441	-0.441166	-16.696	5.57558
58	IC290323	Collection	NBPGR, New Delhi	ND	70	IC290323	Collection	NBPGR, New Delhi	IC290323	5.74276	-6.3519	-4.58227	-4.35683	4.51976
59	IC328433	SAW/GML-2	Kathua, Jammu and Kashmir	JK	75	IC328433	SAW/GML-2	Kathua, Jammu and Kashmir	IC328433	4.69737	-7.57172	10.3629	2.84098	-2.77761
60	IC333095	NKD/YSR-2910; DL - 803	Barwani,Madhya Pradesh	MP	77	IC333095	NKD/YSR-2910; DL - 803	Barwani,Madhya Pradesh	IC333095	10.4784	-6.90464	5.70473	6.43768	0.195205
61	IC335523	GW 322	Others	NA	79	IC335523	GW 322	Others	IC335523	7.9154	-0.778396	6.0218	8.92692	-9.7672
62	IC335669	EGPSN(3)-18	IIWBR, Karnal (India)	HA	80	IC335669	EGPSN(3)-18	IIWBR, Karnal (India)	IC335669	5.48266	-1.56098	2.82808	-6.25732	-9.77961
63	IC335706	EGPYT(IST)-13	IIWBR, Karnal (India)	HA	84	IC335706	EGPYT(IST)-13	IIWBR, Karnal (India)	IC335706	5.07858	-9.81433	5.02585	-6.47978	-8.22566
64	IC416089	PAU - 509 (W 8171)	Ludhiana,Punjab	PB	103	IC416089	PAU - 509 (W 8171)	Ludhiana,Punjab	IC416089	9.48668	12.8223	5.70142	14.513	-3.46681
65	IC531970	HW-3083	IARI, RS, Wellington	KA	109	IC531970	HW-3083	IARI, RS, Wellington	IC531970	3.58965	-2.8342	-2.69993	10.6003	2.94205
66	IC532037	MP-4010 (ANGOSTURA-88)	JNKVV, Jabalpur	MP	110	IC532037	MP-4010 (ANGOSTURA-88)	JNKVV, Jabalpur	IC532037	4.74826	-15.225	7.50321	5.41362	5.01151
67	IC533654	PI-430083	Others	NA	112	IC533654	PI-430083	Others	IC533654	-8.90767	-1.00381	0.143304	-5.28614	2.69169
68	IC533717	4-EGPSN-132	NBPGR, New Delhi	ND	113	IC533717	4-EGPSN-132	NBPGR, New Delhi	IC533717	-2.1906	-6.89102	-12.7403	-8.36052	-9.10774
69	IC533903	CITR-7304	NBPGR, New Delhi	ND	116	IC533903	CITR-7304	NBPGR, New Delhi	IC533903	-30.6257	7.51182	6.61193	-0.724157	1.88005
70	IC534324	PI-176242/SIRKA/K-52915	Kumaon, Uttarakhand	UT	118	IC534324	PI-176242/SIRKA/K-52915	Kumaon, Uttarakhand	IC534324	-29.5765	8.11875	7.63914	0.733021	0.825469
71	IC535020	.	Jespa,leh road bhaga valley, Lahaul & spiti, HimachalPradesh	JK	119	IC535020		Jespa,leh road bhaga valley, Lahaul & spiti, HimachalPradesh	IC535020	-33.9807	7.40966	9.9849	-1.04232	1.71271
72	IC536468	K-8415	CSA, Kanpur, Uttar Pradesh	UP	124	IC536468	K-8415	CSA, Kanpur, Uttar Pradesh	IC536468	7.06172	0.297845	-2.17569	-13.4465	9.97949
73	IC539137	EIGN-I-(04-05)33	Haryana	HR	125	IC539137			IC539137	8.08885	7.39298	-5.85767	1.07269	4.84977
74	IC542901	PAU- 491	PAU, Ludhiana	PB	132	IC542901	PAU- 491	PAU, Ludhiana	IC542901	-14.8048	-1.0075	-5.51053	-2.35578	-4.4596
75	IC543419	10TH HTWYT-4 (ET-8)	NBPGR, New Delhi	ND	136	IC543419	10TH HTWYT-4 (ET-8)	NBPGR, New Delhi	IC543419	8.35205	10.9982	-4.45934	-1.42809	-1.61485
76	IC75242	HD-2329( HD-1962/E 4870/3/ K 65/5/SKA/6/UP 262)	NA	NA	142	IC75242	HD-2329( HD-1962/E 4870/3/ K 65/5/SKA/6/UP 262)		IC75242	-1.84558	-12.9087	-6.23491	10.6915	2.14712
77	IC82460	S-227	NA	NA	143	IC82460			IC82460	0.0665259	-11.9753	3.97409	11.7907	15.4772
78	EC425303	BL 2066	CIMMYT, Nepal	NE	5	EC425303	BL 2066	CIMMYT, Nepal	EC425303	5.8993	0.510112	-1.1437	-0.308065	8.45239
79	EC576555	E-3129	Unknown	NA	11	EC576555	E-3129	Unknown	EC576555	-2.51413	-4.2842	-15.3393	5.01365	-2.03009
80	IC252414	BW-1050	West Bengal	WB	36	IC252414	BW-1050	West Bengal	IC252414	4.00504	4.46454	-2.60289	-11.5968	5.59935
81	IC252472	CDWR-9513	West Bengal	WB	38	IC252472	CDWR-9513	West Bengal	IC252472	12.1102	14.6871	3.72744	-1.23398	-2.73851
82	IC252690	HS-295 (CQTAZ//A555/ALDML 'S'/NAFN/4/PJN 'S'/PEL1276.69	Shimla,Himachal Pradesh	HP	43	IC252690	HS-295 (CQTAZ//A555/ALDML 'S'/NAFN/4/PJN 'S'/PEL1276.69	Shimla,Himachal Pradesh	IC252690	6.84392	1.23863	-8.48612	-7.18291	6.66522
83	IC252816	KRL 213 (CNDO/R143/ENTE/MEXL-2/3/Ae.squarrosa9TAUS0/4/WEAVER/5/28KAUZ	Karnal, Hryana	HR	47	IC252816	KRL 213 (CNDO/R143/ENTE/MEXL-2/3/Ae.squarrosa9TAUS0/4/WEAVER/5/28KAUZ	Karnal, Hryana	IC252816	-20.5218	3.56854	2.72571	-2.86811	0.925689
84	IC252869	NW-1043	NDUAT, Faizabad	UP	48	IC252869	NW-1043	NDUAT, Faizabad	IC252869	11.2904	17.4274	2.0342	9.57436	-8.02086
85	IC252897	PBW-450	Ludhiana, Punjab	PB	50	IC252897	PBW-450	Ludhiana, Punjab	IC252897	13.4744	16.033	2.1431	-3.08649	-4.69449
86	IC279335	HS-104	Shimla,Himachal Pradesh	HP	55	IC279335	HS-104	Shimla,Himachal Pradesh	IC279335	0.184871	-12.62	3.5544	2.86369	0.561429
87	IC290068	Germplasm collection	NBPGR, New Delhi	ND	59	IC290068	Germplasm collection	NBPGR, New Delhi	IC290068	8.41762	-2.03984	-0.258015	-11.966	2.69575
88	IC290196	HW-2045; Kaushambi	Karnal,Haryana	HR	67	IC290196	HW-2045; Kaushambi	Karnal,Haryana	IC290196	5.52569	-12.2537	12.4063	5.23343	0.828151
89	IC335690	EGPSN(3)-117	IIWBR, Karnal (India)	HA	83	IC335690	EGPSN(3)-117	IIWBR, Karnal (India)	IC335690	14.6627	10.5116	8.07428	-0.121537	-0.218262
90	IC335761	SAWSN(17)-61	IIWBR, Karnal (India)	HA	88	IC335761	SAWSN(17)-61	IIWBR, Karnal (India)	IC335761	8.05743	1.30751	-7.21027	9.58247	14.6927
91	IC336741	VR-13	Dhar,Madhya Pradesh	MP	92	IC336741	VR-13	Dhar,Madhya Pradesh	IC336741	4.4119	-9.46696	5.58544	-6.72244	-9.18072
92	IC396586	DPY-503	Rajasthan	RJ	94	IC396586			IC396586	5.86502	-16.5322	12.6416	1.62237	-7.54868
93	IC398010	YS/RC-199; Kanak	Bilaspur/Himachal Pradesh	HP	96	IC398010	YS/RC-199; Kanak	Bilaspur/Himachal Pradesh	IC398010	9.75981	-2.42922	-3.46355	-0.0810547	7.15626
94	IC401996		Haryana	HR	97	IC401996			IC401996	4.38801	-17.5895	5.77695	5.47175	1.31937
95	IC415978	PAU - 398; W 4900	Ludhiana/Punjab	PB	100	IC415978	PAU - 398; W 4900	Ludhiana/Punjab	IC415978	5.80368	-3.88093	4.55395	7.53184	4.61802
96	IC416075	PAU - 495 (W 8067)	Ludhiana,Punjab	PB	102	IC416075	PAU - 495 (W 8067)	Ludhiana,Punjab	IC416075	3.77771	0.110024	1.49651	-5.48311	-4.71988
97	IC416146	PAU - 566 (W 9390)	Ludhiana,Punjab	PB	105	IC416146	PAU - 566 (W 9390)	Ludhiana,Punjab	IC416146	4.34865	4.70593	0.324465	-0.131308	-3.42516
98	IC445498	ET-95392	IIWBR, Karnal (India)	HA	107	IC445498	ET-95392	IIWBR, Karnal (India)	IC445498	7.65878	7.87673	-5.62629	1.72773	8.32883
99	IC533560	PI-324475	Others	NA	111	IC533560	PI-324475	Others	IC533560	-34.897	7.6817	10.2703	-0.937995	1.70304
100	IC533761	B-28-C-1; collection	NBPGR, New Delhi	ND	115	IC533761	B-28-C-1; collection	NBPGR, New Delhi	IC533761	-1.97687	-10.7711	-19.828	6.6752	-6.66513
101	IC536168	NA	NA	NA	123	IC536168			IC536168	3.82148	0.445495	-3.3192	-8.44599	0.517624
102	IC539155	EIGN-I-(04-05)/62	Karnal,Haryana	HR	126	IC539155	EIGN-I-(04-05)/62	Karnal,Haryana	IC539155	4.83421	4.9608	-11.7855	8.68702	12.1163
103	IC539599	CLN-3	Karnal/Haryana	HR	131	IC539599	CLN-3	Karnal/Haryana	IC539599	7.03021	1.46844	-5.60457	-14.6722	2.81609
104	IC543417	3RD IAT-43 (ET-8548)	NBPGR, New Delhi	ND	135	IC543417	3RD IAT-43 (ET-8548)	NBPGR, New Delhi	IC543417	12.6237	14.337	-3.47306	-5.47747	-2.87741
105	IC549449	RAJ-4027	Karnal,Haryana	HR	139	IC549449	RAJ-4027	Karnal,Haryana	IC549449	7.266	-9.5444	7.03455	-3.61811	-1.4901
106	IC60221	Collection	NBPGR, New Delhi	ND	141	IC60221	Collection	NBPGR, New Delhi	IC60221	-32.9298	6.48888	7.62599	-1.09412	2.58999
107	EC609554	03ABIO-05-D02-H037	South Perth, Australia	AU	12	EC609554	03ABIO-05-D02-H037	South Perth, Australia	EC609554	9.30071	6.27914	5.12892	-4.94868	0.254307
108	HTW29	NA	NA	NA	14	HTW29			HTW29	7.473	10.8022	1.03888	8.24179	2.09075
109	IC138617	NP-876	Hoshangabad/Madhya Pradesh	MP	30	IC138617	NP-876	Hoshangabad/Madhya Pradesh	IC138617	-19.7578	-0.348495	0.896193	-0.362727	-2.28352
110	IC252389	BL-1970	Uttar Pradesh	UP	34	IC252389	BL-1970	Uttar Pradesh	IC252389	2.10643	-6.65559	6.67651	-8.09376	-11.355
111	IC252517	DL-975-1	West Bengal	WB	40	IC252517	DL-975-1	West Bengal	IC252517	-1.46934	-12.0642	-3.83408	9.8163	3.63905
112	IC252642	HDR-92	Unknown	NA	41	IC252642	HDR-92	Unknown	IC252642	10.6929	0.482948	-6.78688	-16.0339	11.1179
113	IC402054	K-20008	Haryana	HR	98	IC402054	K-20008	Haryana	IC402054	12.7349	14.1768	0.152171	-4.36165	-4.02371
114	IC534306	Germplasm collection	NBPGR, New Delhi	ND	117	IC534306	Germplasm collection	NBPGR, New Delhi	IC534306	-30.843	7.70393	6.89361	-0.91502	1.08807
115	IC543293	PAU-1218	PAU, Ludhiana	PB	133	IC543293	PAU-1218	PAU, Ludhiana	IC543293	12.6945	19.2472	3.32619	14.5851	-9.52473
116	IC128641	KA9017	Kanpur,Uttar Pradesh	UP	25	IC128641	KA9017	Kanpur,Uttar Pradesh	IC128641	7.84677	-18.4271	14.5929	1.55281	-6.16125
117	IC138426	KA-9018	CSAUAT, institute, Kanpur,Uttar Pradesh	UP	28	IC138426	KA-9018	CSAUAT, institute, Kanpur,Uttar Pradesh	IC138426	4.69296	-9.0988	-0.717224	5.10806	18.3383
118	IC260876	KCM/BDP-32,Gahun	Chamoli,Uttar Pradesh	UP	52	IC260876	KCM/BDP-32,Gahun	Chamoli,Uttar Pradesh	IC260876	-19.0972	-1.31506	-8.19695	-1.23748	-11.3771
119	IC335978	UDND/01-146,Hukund local - 2	Belgaum, Karnataka	KA	91	IC335978	UDND/01-146,Hukund local - 2	Belgaum, Karnataka	IC335978	-4.88185	3.16528	-9.06346	1.42478	-5.03007
120	IC262779	BDS/SG2992,Linda farm	Mandi,Himachal Pradesh	HP	53	IC262779	BDS/SG2992,Linda farm	Mandi,Himachal Pradesh	IC262779	-25.9395	5.7222	4.70615	2.31989	0.397086
121	IC329509	KBC-4,gehun	himachal pradesh	HP	76	IC329509	KBC-4,gehun	himachal pradesh	IC329509	4.14404	8.20373	-8.09467	-4.33707	-0.90021
122	IC128280	LGM-56-	Jaipur,Rajasthan	RJ	22	IC128280	LGM-56-	Jaipur,Rajasthan	IC128280	-31.367	6.16075	6.87459	-3.37709	1.29393
123	IC335735	HRWSN(10)-183	NA	NA	86	IC335735	HRWSN(10)-183		IC335735	-2.43815	1.70263	-8.99637	5.22249	0.786705
124	IC335970	UDND/01-138	Dharwad, Karnataka	KA	90	IC335970	UDND/01-138	Dharwad, Karnataka	IC335970	-3.11542	-0.866444	3.6812	-0.52832	-2.08948
125	IC138379	GL-20	Bagalkot,Karnataka	KA	27	IC138379	GL-20	Bagalkot,Karnataka	IC138379	-28.431	3.98396	5.6998	-0.670373	1.47253
126	IC335942	UDND/01-110	Dharwad, Karnataka	KA	89	IC335942	UDND/01-110	Dharwad, Karnataka	IC335942	-33.777	6.71431	6.7247	-1.87352	2.17171
127	IC128150	BW 11(PURBALI)/KAVKAZ/TANORI-71//TITO	Maldah,West Bengal	WB	20	IC128150	BW 11(PURBALI)/KAVKAZ/TANORI-71//TITO	Maldah,West Bengal	IC128150	7.49447	2.73752	4.54035	1.38301	8.3114
128	IC333151	NKD/YSR-2966,Gehun (Lok.)	Barwani,Madhya Pradesh	MP	78	IC333151	NKD/YSR-2966,Gehun (Lok.)	Barwani,Madhya Pradesh	IC333151	-8.58658	-10.729	-18.0243	6.48295	-1.84686
129	IC335711	EGPYT (IST)-18	IIWBR, Karnal (India)	HA	85	IC335711	EGPYT (IST)-18	IIWBR, Karnal (India)	IC335711	1.37919	-11.8883	3.45774	-3.65658	-13.4406
130	IC335685	EGPSN(3)-73	IIWBR, Karnal (India)	HA	82	IC335685	EGPSN(3)-73	IIWBR, Karnal (India)	IC335685	8.79035	4.79925	-0.47919	-4.93712	1.48732
131	IC116276	Ajanta (BDN 519),PBN 51/PW-5(TR.DR)/(TR.AE)YAQUI-53	Parbhani,Maharashtra	MH	18	IC116276	Ajanta (BDN 519),PBN 51/PW-5(TR.DR)/(TR.AE)YAQUI-53	Parbhani,Maharashtra	IC116276	-8.83251	-11.9522	-28.0547	3.35759	-13.5843
132	IC118722	VDV/4/104	Satara,Maharashtra	MH	19	IC118722	VDV/4/104	Satara,Maharashtra	IC118722	-21.8119	4.53335	-6.61203	2.95294	6.75166
133	IC321933	SK-88,WH-147 variant	Jharkhand	JH	74	IC321933	SK-88,WH-147 variant	jharkhand	IC321933	-0.768274	-12.316	3.62224	11.9989	15.4138
134	IC321864	SK-19,gheun	Jharkhand	JH	73	IC321864	SK-19,gheun	jharkhand	IC321864	-4.21377	-5.17698	-3.91473	5.63505	0.953633
135	IC397983	YS/RC-172,Kanak	Bilaspur,Himachal Pradesh	HP	95	IC397983	YS/RC-172,Kanak	Bilaspur,Himachal Pradesh	IC397983	0.899643	-17.332	-5.43335	0.609154	-1.72563
136	IC252790	K-9323/LV-AZE	NA	NA	45	IC252790	K-9323/LV-AZE		IC252790	2.66901	1.39971	-5.49984	-8.47489	-6.05308
137	IC321853	SK-8,gheun	Jharkhand	JH	72	IC321853	SK-8,gheun	jharkhand	IC321853	-8.71366	-10.8179	-18.0088	6.72229	-2.25631
138	IC252392	BL-1990	Uttar Pradesh	UP	35	IC252392	BL-1990	Uttar Pradesh	IC252392	13.7614	10.1961	7.42069	0.220268	-0.459053
139	IC279878	RKS-UKP-365,kanak	Himachal pradesh	HP	56	IC279878	RKS-UKP-365,kanak	himachal pradesh	IC279878	5.56768	10.9504	0.938634	7.85873	-2.90224
140	IC280323	PK/RS-OT98,bhutia-gom	Assam	AS	57	IC280323	PK/RS-OT98,bhutia-gom	assam	IC280323	-18.7987	-1.6774	-11.1775	1.19182	-5.99273
141	IC311079	VJ-926	Himachal pradesh	HP	71	IC311079	VJ-926	himachal pradesh	IC311079	4.64236	-11.7955	10.6339	5.95221	1.23578
142	IC279230	FRL-387	Jammu and kashmir	JK	54	IC279230	FRL-387	jammu and kashmir	IC279230	0.789999	-10.4238	4.67748	-3.36723	-15.7051
143	IC406688	KCM-699	UTTARAKHAND	UT	99	IC406688			IC406688	-27.9591	5.80242	4.60298	-1.27848	0.203473
NA: Not available
